# Supplementary material for: Transcriptomic and metabolomic studies on the protective effect of molecular hydrogen against nuclear electromagnetic pulse-induced brain damage
Source: Front Public Health. 2023 Feb 1;11:1103022. doi: 10.3389/fpubh.2023.1103022 (PMC9929151; doi:10.3389/fpubh.2023.1103022)
Supplement: Supplementary file 1 [file Table_1.XLSX]

## Sheet: Sheet1
Table S1 Differential metabolites between NEMP+H2_vs_Control, NEMP+H2_vs_H2, and NEMP_vs_H2
NEMP+H2_vs_Control				NEMP+H2_vs_H2				NEMP_vs_H2
Name	VIP	Fold change	p-value	Name	VIP	Fold change	p-value	Name	VIP	Fold change	p-value
L-Carnitine	1.00599	2.50558	0.00981905	Maleamic acid	1.89214	0.802355	0.0110501	L-Phenylalanine	1.97453	0.611907	0.000409175
1-Palmitoyl-2-hydroxy-sn-glycero-3-phosphoethanolamine	1.65617	1.57058	0.0181977	L-Malic acid	3.73332	1.34004	0.0113068	N-Acetyl-L-alanine	1.50142	0.640193	0.00125157
Nervonic acid	2.82895	2.86504	0.022272	L-Threonate	3.71021	0.599066	0.0115286	1-Palmitoyl-2-hydroxy-sn-glycero-3-phosphoethanolamine	3.55961	2.11575	0.00176123
(4Z,7Z,10Z,13Z,16Z,19Z)-4,7,10,13,1 6,19-Docosahexaenoic acid	24.8884	0.731418	0.0399875	O-Phosphoethanolamine	2.10357	0.559186	0.0136809	Pantetheine	6.06953	0.432304	0.0032139
Adenine	6.50114	0.549558	0.00399244	Guanosine 5'-diphosphate (GDP)	1.06682	0.435613	0.0165002	cis-Aconitate	1.31068	1.57051	0.00541184
Isopentenyladenosine	1.6724	0.489974	0.00714989	L-Glutamate	3.17361	0.813593	0.016585	L-Malic acid	3.79666	0.75819	0.00837615
2-Methylglutaric acid	1.29938	0.580038	0.0111686	(4Z,7Z,10Z,13Z,16Z,19Z)-4,7,10,13,1 6,19-Docosahexaenoic acid	25.3518	1.34514	0.0197047	L-Tryptophan	1.92431	0.552702	0.0172239
Allopurinol riboside	1.32569	1.32894	0.0172339	Pantetheine	5.03464	1.79907	0.0213639	L-Threonate	3.76192	1.62356	0.0182169
PC(16:0/16:0)	13.5343	1.74928	0.0238814	PGF2a	1.50337	0.43862	0.0277178	O-Phosphoethanolamine	1.33651	1.64143	0.0369221
Inosine	3.28709	1.71921	0.024424	Adenosine monophosphate (AMP)	1.19793	0.561649	0.0277464	Palmitic acid	1.32792	1.99694	0.0441586
Phosphocreatine	1.3275	0.277182	0.0434161	CDP-ethanolamine	1.03808	0.58907	0.0319871	L-Citrulline	1.46584	0.507388	0.0487301
				gamma-L-Glutamyl-L-glutamic acid	2.0392	0.616294	0.0325594	Argininosuccinic acid	1.66659	0.462617	0.00130793
				Taurine	3.9818	0.848904	0.039505	2-Amino-2-methyl-1,3-propanediol	1.21626	0.568256	0.00173561
				3-Hydorxy-3-methylglutaric acid	2.68015	0.755591	0.0476812	L-Leucine	5.80774	0.596817	0.00405982
				Glutathione disulfide	1.13003	0.553667	0.0480124	L-Methionine	1.25541	0.763014	0.00860702
				D-Arabinono-1,4-lactone	1.20445	0.715586	0.0491142	Allocystathionine	1.69211	0.186371	0.0097606
				L-Citrulline	1.27947	2.03477	0.0491691	Dopamine	1.36837	0.737958	0.011136
				Myristoleic acid	1.59965	1.21796	0.000127424	D-Proline	6.34976	0.69383	0.0122023
				2-Amino-2-methyl-1,3-propanediol	1.04488	1.43869	0.0027111	L-Pyroglutamic acid	9.00182	0.687376	0.0123974
				N-Acetyl-L-aspartic acid	1.71187	0.757155	0.0110788	Tyramine	2.96742	0.584718	0.0124572
				Adenine	6.83684	1.68981	0.0164011	1-Myristoyl-sn-glycero-3-phosphocholine	1.18767	2.03853	0.0152151
				4-Hydroxybutanoic acid lactone	2.69141	0.900008	0.019594	L-Carnitine	15.0577	0.729848	0.0183067
				Allocystathionine	1.46395	3.71722	0.0207526	L-Arginine	1.10552	0.737753	0.0222221
				Isopentenyladenosine	1.44976	1.74424	0.0270715	N-Acetyl-L-aspartic acid	2.4421	1.41041	0.0228942
				Allopurinol riboside	1.25357	0.792103	0.0282622	Adenine	6.88993	0.483499	0.0269076
				L-Leucine	4.46529	1.34649	0.0313531	L-Tyrosine	1.81324	0.6834	0.027396
				Nitrosobenzene	1.76804	1.60907	0.0353682	gamma-L-Glutamyl-L-glutamic acid	1.82609	1.61492	0.028176
				D-Mannose-6-phosphate	2.02871	0.463093	0.0451979	Cyclohexylamine	2.85775	0.641433	0.0323068
				PC(16:0/16:0)	10.1884	0.671676	0.0495616	N6-methyladenosine	1.35516	0.683026	0.0352631
								(3-Carboxypropyl)trimethylammonium cation	5.2915	1.4659	0.0364571
								1-Oleoyl-sn-glycero-3-phosphocholine	11.1268	1.54583	0.0396728
								Isopentenyladenosine	1.33624	0.566809	0.0396944
								N-Docosanoyl-4-sphingenyl-1-O-phosphorylcholine	1.06582	0.376938	0.0488468
